# Supplementary material for: NMR-based serum metabolite and lipoprotein profiling for endometriosis across clinically relevant and physiological comparator settings: assessment of diagnostic utility and exploratory biological signals
Source: BMC Med. 2026 Jun 17;24:362. doi: 10.1186/s12916-026-04999-2 (PMC13277188; doi:10.1186/s12916-026-04999-2)
Supplement: Supplementary file 2 — Supplementary Material 2: Tables S2-S3. Table S2 – Assay-specific lower limits of quantitation (LLOQ, pg/mL) used to define missing cytokine values. Table S3 – Membership of non-grey WGCNA modules identified in the signed network analysis. [file 12916_2026_4999_MOESM2_ESM.xlsx]

## Sheet: Sheet1
Supplementary Table S4A. Exploratory nominal cytokine-metabolite and cytokine-lipoprotein associations (Spearman raw p < 0.05) in the endometriosis-only and sensitivity cohorts.
Cohort	Cohort Size	Family	Feature	Cytokine	r value	direction	raw p value	FDR value
Endometriosis only	151	Cytokine-metabolite	2-Hydroxybutyric acid	IFN-α2	0.286468	positive	0.000362527	0.169663
			Threonine	IL-1β	0.240627	positive	0.00291888	0.540652
			2-Hydroxybutyric acid	IL-10	0.23646	positive	0.00346572	0.540652
			Lactic acid	IFN-α2	-0.224382	negative	0.00560994	0.656363
			Glutamine	IL-6	0.192532	positive	0.0178647	0.790132
			N, N-Dimethylglycine	IL-33	0.187979	positive	0.0208121	0.790132
			2-Hydroxybutyric acid	TNF-α	0.187928	positive	0.0208476	0.790132
			2-Hydroxybutyric acid	IL-1β	0.187276	positive	0.0213028	0.790132
			Pyruvic acid	IL-8	0.178284	positive	0.0285126	0.790132
			N, N-Dimethylglycine	IL-6	0.178127	positive	0.0286551	0.790132
			Valine	IL-12p70	0.176159	positive	0.0304919	0.790132
			Creatine	IL-18	0.174681	positive	0.0319368	0.790132
			Ornithine	IL-18	0.174549	positive	0.0320688	0.790132
			Isoleucine	IL-33	0.17402	positive	0.0326015	0.790132
			N, N-Dimethylglycine	IL-1β	0.173132	positive	0.0335128	0.790132
			Tyrosine	IFN-α2	0.171736	positive	0.0349897	0.790132
			2-Hydroxybutyric acid	IL-33	0.166981	positive	0.0404373	0.790132
			Creatinine	IL-6	0.166196	positive	0.0414014	0.790132
			2-Hydroxybutyric acid	IL-12p70	0.166149	positive	0.0414596	0.790132
			Glycine	IL-6	0.166122	positive	0.041494	0.790132
			Alanine	IL-1β	0.164524	positive	0.0435196	0.790132
			3-Hydroxybutyric acid	IL-33	-0.164234	negative	0.0438972	0.790132
			N, N-Dimethylglycine	TNF-α	0.161933	positive	0.0469817	0.790132
			Proline	IL-33	0.160393	positive	0.049147	0.790132
		Cytokine-lipoprotein	L5CH	IL-18	0.240571	positive	0.00292559	0.987905
			H3A2	MCP-1	0.236266	positive	0.00349331	0.987905
			H3CH	MCP-1	0.232469	positive	0.00407432	0.987905
			L5AB	IL-18	0.231152	positive	0.00429525	0.987905
			L5PN	IL-18	0.231093	positive	0.0043055	0.987905
			L5FC	IL-18	0.230544	positive	0.00440093	0.987905
			H4A1	IFN-α2	-0.228625	negative	0.00474954	0.987905
			L5PL	IL-18	0.22163	positive	0.00623981	0.998068
			H4FC	IL-33	-0.220099	negative	0.006617	0.998068
			H2FC	MCP-1	0.218334	positive	0.00707667	0.998068
			H3PL	MCP-1	0.212424	positive	0.00882983	0.998068
			H3A1	MCP-1	0.210816	positive	0.00936904	0.998068
			IDCH	IL-18	0.209366	positive	0.00987978	0.998068
			L2TG	IL-23	-0.198652	negative	0.0144766	0.998068
			H4PL	IL-33	-0.198595	negative	0.0145055	0.998068
			H2PL	MCP-1	0.196214	positive	0.0157523	0.998068
			H3FC	IL-33	-0.19472	negative	0.0165815	0.998068
			H2A2	MCP-1	0.193337	positive	0.0173828	0.998068
			H4PL	IFN-α2	-0.19213	negative	0.0181094	0.998068
			IDPL	IL-18	0.188352	positive	0.0205562	0.998068
			H4FC	IFN-α2	-0.187517	negative	0.0211333	0.998068
			IDFC	IL-18	0.18539	positive	0.0226689	0.998068
			H2CH	MCP-1	0.183916	positive	0.0237878	0.998068
			L3TG	MCP-1	0.182668	positive	0.0247725	0.998068
			L2PL	MCP-1	0.181792	positive	0.0254839	0.998068
			L2FC	MCP-1	0.180662	positive	0.0264284	0.998068
			H4A2	IFN-α2	-0.180538	negative	0.0265338	0.998068
			L2AB	MCP-1	0.177514	positive	0.0292169	0.998068
			L2PN	MCP-1	0.177366	positive	0.0293537	0.998068
			HDA2	IL-33	-0.177282	negative	0.0294318	0.998068
			ABA1	IL-18	0.176962	positive	0.0297303	0.998068
			V5FC	TNF-α	-0.176037	negative	0.0306089	0.998068
			TPA2	IL-33	-0.175422	negative	0.031205	0.998068
			L2CH	MCP-1	0.174121	positive	0.0324992	0.998068
			L4TG	IL-10	-0.173914	negative	0.0327094	0.998068
			IDTG	IL-8	0.173585	positive	0.0330455	0.998068
			V4TG	IL-8	0.171294	positive	0.0354679	0.998068
			L1PN	MCP-1	0.170836	positive	0.0359704	0.998068
			L1AB	MCP-1	0.170537	positive	0.0363008	0.998068
			L4AB	IL-18	0.170444	positive	0.0364048	0.998068
			L4PN	IL-18	0.170131	positive	0.0367543	0.998068
			V2TG	IL-8	0.170117	positive	0.0367702	0.998068
			L4AB	IL-10	-0.170072	negative	0.0368205	0.998068
			TBPN	IL-18	0.169828	positive	0.0370956	0.998068
			L4PN	IL-10	-0.169786	negative	0.0371428	0.998068
			TPAB	IL-18	0.169715	positive	0.0372236	0.998068
			L3PL	MCP-1	0.169567	positive	0.037392	0.998068
			L4FC	IL-18	0.169064	positive	0.0379685	0.998068
			L3AB	MCP-1	0.168586	positive	0.0385232	0.998068
			L3PN	MCP-1	0.168558	positive	0.0385567	0.998068
			L1PL	MCP-1	0.167744	positive	0.0395179	0.998068
			L3FC	MCP-1	0.167306	positive	0.0400433	0.998068
			H3PL	IL-33	-0.167026	negative	0.0403818	0.998068
			H4CH	IFN-α2	-0.166008	negative	0.0416358	0.998068
			H2TG	IL-8	0.165577	positive	0.0421755	0.998068
			L1FC	MCP-1	0.164915	positive	0.0430163	0.998068
			H3FC	MCP-1	0.164287	positive	0.0438277	0.998068
			H3A1	IL-33	-0.16405	negative	0.0441377	0.998068
			H4A1	IL-33	-0.163993	negative	0.0442124	0.998068
			LDFC	MCP-1	0.16399	positive	0.0442162	0.998068
			LDPL	MCP-1	0.163875	positive	0.0443661	0.998068
			H3TG	TNF-α	-0.162191	negative	0.0466279	0.998068
			L3CH	MCP-1	0.161296	positive	0.0478677	0.998068
			TPCH	MCP-1	0.160921	positive	0.0483953	0.998068
			LDAB	IL-18	0.160867	positive	0.0484714	0.998068
			LDPN	IL-18	0.160848	positive	0.0484989	0.998068
Endometriosis + symptomatic controls	203	Cytokine-metabolite	Isoleucine	IFN-α2	0.217547	positive	0.00182175	0.418398
			Isoleucine	IL-33	0.210726	positive	0.00254613	0.418398
			Creatine	IL-18	0.209648	positive	0.00268204	0.418398
			Alanine	IFN-α2	0.199092	positive	0.00440408	0.473977
			Leucine	IFN-α2	0.195624	positive	0.00515679	0.473977
			Isoleucine	MCP-1	0.191955	positive	0.00607663	0.473977
			Proline	IL-33	0.183973	positive	0.00860187	0.575097
			Tyrosine	MCP-1	0.177788	positive	0.0111584	0.652764
			Valine	IFN-α2	0.16434	positive	0.0191306	0.733604
			Valine	IL-33	0.164066	positive	0.0193347	0.733604
			Succinic acid	IL-33	-0.163215	negative	0.0199799	0.733604
			Methionine	IFN-α2	0.161322	positive	0.0214842	0.733604
			Creatine	IL-6	0.15885	positive	0.023594	0.733604
			Ornithine	IFN-α2	0.156833	positive	0.0254452	0.733604
			Leucine	IL-33	0.153246	positive	0.0290469	0.733604
			Threonine	IL-33	0.153195	positive	0.029101	0.733604
			Proline	IFN-α2	0.151898	positive	0.030509	0.733604
			Acetic acid	IL-12p70	0.149978	positive	0.0326988	0.733604
			Threonine	IFN-α2	0.14997	positive	0.0327087	0.733604
			Ornithine	MCP-1	0.149037	positive	0.0338207	0.733604
			N, N-Dimethylglycine	TNF-α	0.1477	positive	0.03547	0.733604
			Lactic acid	IL-6	0.14604	positive	0.0376124	0.733604
			Lactic acid	IL-1β	-0.144492	negative	0.0397073	0.733604
			Creatinine	IL-8	-0.138842	negative	0.0482045	0.733604
			Glycine	IL-1β	0.13801	positive	0.0495755	0.733604
		Cytokine-lipoprotein	V2FC	IL-33	0.206566	positive	0.00310757	0.997521
			V3FC	IL-33	0.205424	positive	0.00328019	0.997521
			H4FC	IL-33	-0.193469	negative	0.00568059	0.997521
			V5FC	IL-8	-0.188645	negative	0.00702998	0.997521
			V3CH	IL-33	0.180471	positive	0.00997701	0.997521
			L5CH	IL-18	0.17731	positive	0.0113817	0.997521
			VLCH	IL-33	0.17591	positive	0.0120573	0.997521
			V2TG	IL-33	0.174971	positive	0.0125302	0.997521
			L5PN	IL-18	0.171019	positive	0.0147035	0.997521
			L5AB	IL-18	0.170917	positive	0.0147635	0.997521
			VLAB	IL-33	0.170108	positive	0.0152491	0.997521
			VLPN	IL-33	0.169928	positive	0.015359	0.997521
			V3PL	IL-33	0.168043	positive	0.016551	0.997521
			VLTG	IL-33	0.167296	positive	0.0170459	0.997521
			L5FC	IL-18	0.165972	positive	0.0179535	0.997521
			VLPL	IL-33	0.164599	positive	0.0189393	0.997521
			V2PL	IL-33	0.162431	positive	0.0205918	0.997521
			V3TG	IL-33	0.162398	positive	0.0206175	0.997521
			L3FC	IFN-γ	0.161963	positive	0.0209644	0.997521
			V3FC	IFN-α2	0.159983	positive	0.0226051	0.997521
			V4TG	IFN-α2	0.157919	positive	0.0244332	0.997521
			L5PL	IL-18	0.156481	positive	0.0257806	0.997521
			V4TG	IL-33	0.156451	positive	0.0258092	0.997521
			V2CH	IL-33	0.153866	positive	0.0283948	0.997521
			VLFC	IL-33	0.152984	positive	0.0293262	0.997521
			V5CH	IL-10	0.152717	positive	0.0296137	0.997521
			V1PL	IL-33	0.151226	positive	0.0312611	0.997521
			V4PL	IFN-α2	0.150163	positive	0.0324829	0.997521
			V1TG	IL-33	0.149873	positive	0.0328232	0.997521
			H4A2	IL-8	-0.147944	negative	0.0351635	0.997521
			VLCH	IFN-α2	0.14782	positive	0.0353185	0.997521
			V4PL	IL-33	0.147601	positive	0.0355945	0.997521
			ABA1	IL-18	0.147471	positive	0.0357591	0.997521
			V1FC	IL-33	0.147134	positive	0.0361885	0.997521
			V1CH	IL-33	0.145181	positive	0.0387631	0.997521
			TPTG	IL-33	0.143005	positive	0.0418106	0.997521
			L4FC	IFN-γ	0.14207	positive	0.0431805	0.997521
			L3CH	IFN-γ	0.141549	positive	0.0439608	0.997521
			L6TG	IL-10	-0.141166	negative	0.044541	0.997521
			L1CH	IFN-γ	0.140884	positive	0.044973	0.997521
			LDCH	MCP-1	0.13975	positive	0.046745	0.997521
			LDPL	MCP-1	0.139178	positive	0.0476595	0.997521
			V3CH	IFN-α2	0.139042	positive	0.0478794	0.997521
			L3PL	IFN-γ	0.138491	positive	0.0487793	0.997521
Benjamini-Hochberg q values are provided for transparency. None of the cross-domain associations remained significant after within-family false discovery rate correction, findings should therefore be interpreted as hypothesis-generating only.
