# Supplementary material for: NMR-based serum metabolite and lipoprotein profiling for endometriosis across clinically relevant and physiological comparator settings: assessment of diagnostic utility and exploratory biological signals
Source: BMC Med. 2026 Jun 17;24:362. doi: 10.1186/s12916-026-04999-2 (PMC13277188; doi:10.1186/s12916-026-04999-2)
Supplement: Supplementary file 3 — Supplementary Material 3: Figure S1-S5. Figure S1 – Age and BMI density distributions across development, temporal validation, and matched comparison panels. Figure S2 – Principal component analysis of the D1 feature space colored by technical and clinical factors. Figure S3 – Covariate-adjusted effect sizes for FDR-significant healthy-based contrasts. Supplementary Figure S4 – Complete three-group raincloud plots for all 16 unique features significant in at least one covariate-adjusted mechanistic contrast. Figure S5 – Sample clustering and soft-threshold selection for Weighted Gene Co-expression Network Analysis (WGCNA). [file 12916_2026_4999_MOESM3_ESM.xlsx]

## Sheet: Sheet1
Supplementary Table S4B. FDR-significant cytokine-cytokine correlations in the endometriosis-only and sensitivity cohorts.
Cohort	Cohort Size	Cytokine 1	Cytokine 2	r value	raw p value	FDR value	direction
Endometriosis only	151	IFN-α2	IL-33	0.668236	7.02e-21	5.47e-19	positive
		IL-23	IL-33	0.494502	1.09e-10	4.27e-09	positive
		IFN-γ	IL-23	0.488166	2.04e-10	5.31e-09	positive
		MCP-1	IL-18	0.412479	1.42e-07	2.77e-06	positive
		IFN-α2	IL-6	0.39342	5.81e-07	9.07e-06	positive
		IL-17A	IL-18	0.384713	1.08e-06	1.4e-05	positive
		IL-12p70	IL-18	0.381248	1.37e-06	1.52e-05	positive
		TNF-α	IL-18	0.374	2.24e-06	2.18e-05	positive
		TNF-α	IL-23	0.368276	3.28e-06	2.77e-05	positive
		IL-8	IL-23	0.367057	3.55e-06	2.77e-05	positive
		IL-10	IL-12p70	0.358625	6.14e-06	4.35e-05	positive
		IFN-α2	IL-10	0.343983	1.53e-05	9.17e-05	positive
		IL-6	IL-12p70	0.345157	1.42e-05	9.17e-05	positive
		TNF-α	IL-12p70	0.338764	2.09e-05	0.00011662	positive
		IL-6	IL-10	0.337412	2.27e-05	0.00011798	positive
		TNF-α	IL-6	0.326793	4.22e-05	0.0002055	positive
		IFN-γ	IL-6	0.318624	6.69e-05	0.00030675	positive
		IL-1β	TNF-α	0.308505	0.00011625	0.0004829	positive
		IFN-γ	TNF-α	0.308285	0.00011763	0.0004829	positive
		IFN-γ	IL-33	0.298841	0.00019358	0.00075497	positive
		IL-8	IL-33	0.295756	0.00022696	0.00084301	positive
		IFN-γ	IL-8	0.281096	0.00047189	0.00167306	positive
		IL-1β	IFN-γ	0.277739	0.00055492	0.00184042	positive
		IL-6	IL-23	0.277316	0.00056628	0.00184042	positive
		IL-1β	IL-6	0.269247	0.0008287	0.00257206	positive
		IFN-α2	IL-12p70	0.268515	0.00085735	0.00257206	positive
		MCP-1	IL-17A	0.258028	0.00138049	0.00398809	positive
		MCP-1	IL-12p70	0.253897	0.00165676	0.00461527	positive
		IL-10	IL-23	0.246403	0.00228952	0.00615801	positive
		IFN-α2	MCP-1	0.243802	0.0025559	0.00664534	positive
		IL-12p70	IL-33	0.242002	0.00275628	0.00693515	positive
		IL-6	IL-33	0.239576	0.00304885	0.00743157	positive
		IL-1β	IL-12p70	0.237469	0.00332547	0.0078602	positive
		IL-6	IL-8	0.234836	0.00370279	0.00847413	positive
		IFN-α2	IL-23	0.23418	0.00380249	0.00847413	positive
		IL-1β	IL-8	0.232557	0.00405988	0.00879642	positive
		IL-1β	IL-17A	0.223826	0.00573252	0.0120848	positive
		IFN-α2	IL-8	0.215604	0.00784382	0.0161005	positive
		IL-18	IL-33	0.213776	0.00839801	0.016796	positive
		IL-1β	IFN-α2	0.208487	0.0102012	0.0198924	positive
		IFN-γ	IL-10	0.206436	0.0109874	0.0207257	positive
		IFN-γ	IL-12p70	0.206003	0.01116	0.0207257	positive
		IFN-α2	IFN-γ	0.197973	0.0148225	0.0268873	positive
		IL-10	IL-33	0.193974	0.0170097	0.0301535	positive
		IL-1β	IL-10	0.191476	0.0185139	0.0320907	positive
		IFN-γ	IL-17A	0.188405	0.0205197	0.0347943	positive
		IL-8	IL-17A	0.181833	0.0254501	0.0422363	positive
		IL-1β	IL-33	0.180904	0.0262237	0.0426134	positive
Endometriosis + symptomatic controls	203	IFN-α2	IL-33	0.684872	1.9e-29	1.49e-27	positive
		IL-10	IL-12p70	0.480285	4.13e-13	1.61e-11	positive
		IFN-γ	IL-23	0.474031	9.08e-13	2.36e-11	positive
		IL-12p70	IL-18	0.425173	2.57e-10	5e-09	positive
		IL-6	IL-23	0.379734	2.3e-08	3.59e-07	positive
		IL-6	IL-10	0.376816	3e-08	3.9e-07	positive
		TNF-α	IL-23	0.369817	5.63e-08	6.27e-07	positive
		IL-10	IL-23	0.36518	8.46e-08	8.25e-07	positive
		TNF-α	IL-6	0.360699	1.25e-07	1.08e-06	positive
		TNF-α	IL-12p70	0.356428	1.8e-07	1.4e-06	positive
		IL-17A	IL-18	0.347188	3.88e-07	2.75e-06	positive
		MCP-1	IL-18	0.342955	5.47e-07	3.56e-06	positive
		IL-8	IL-23	0.335435	9.97e-07	5.98e-06	positive
		IFN-γ	IL-10	0.331784	1.33e-06	7.39e-06	positive
		IL-23	IL-33	0.32299	2.6e-06	1.35e-05	positive
		IL-12p70	IL-33	0.319398	3.4e-06	1.66e-05	positive
		IL-10	IL-33	0.317241	3.99e-06	1.83e-05	positive
		IL-6	IL-12p70	0.315552	4.52e-06	1.96e-05	positive
		IFN-α2	IL-12p70	0.309574	6.98e-06	2.86e-05	positive
		IL-1β	IFN-α2	0.290419	2.63e-05	0.00010081	positive
		TNF-α	IL-10	0.289955	2.71e-05	0.00010081	positive
		IFN-γ	TNF-α	0.277818	5.99e-05	0.00021242	positive
		IFN-γ	IL-33	0.276673	6.44e-05	0.00021855	positive
		TNF-α	IL-18	0.274159	7.55e-05	0.00024549	positive
		IFN-α2	IL-18	0.26859	0.00010679	0.00033317	positive
		IL-8	IL-10	0.263363	0.00014681	0.00044042	positive
		IFN-γ	IL-12p70	0.257206	0.00021179	0.00061185	positive
		IL-18	IL-33	0.254181	0.00025276	0.00070411	positive
		IFN-α2	IL-10	0.252573	0.00027743	0.00074618	positive
		IFN-α2	MCP-1	0.246252	0.00039773	0.0010341	positive
		IFN-γ	IL-8	0.236814	0.00066953	0.00168463	positive
		IFN-γ	IL-6	0.233745	0.00078961	0.00192466	positive
		IL-6	IL-8	0.230446	0.00094061	0.00222325	positive
		IFN-γ	IL-18	0.228715	0.00103007	0.00236311	positive
		MCP-1	IL-12p70	0.226658	0.00114649	0.00255504	positive
		IL-18	IL-23	0.223409	0.00135519	0.00293625	positive
		IFN-α2	TNF-α	0.222354	0.00143014	0.00295913	positive
		IL-1β	IL-33	0.222196	0.00144163	0.00295913	positive
		IFN-α2	IL-17A	0.221426	0.00149914	0.00299827	positive
		IL-12p70	IL-23	0.218852	0.00170669	0.00332804	positive
		IL-10	IL-18	0.203942	0.00351698	0.00669084	positive
		IL-8	IL-33	0.197675	0.00469868	0.00872612	positive
		TNF-α	IL-8	0.196797	0.00489016	0.00887051	positive
		IL-6	IL-18	0.193532	0.00566481	0.0100422	positive
		IFN-α2	IL-23	0.189823	0.0066765	0.0115726	positive
		IL-12p70	IL-17A	0.185919	0.00791258	0.013417	positive
		IFN-α2	IFN-γ	0.180643	0.00990525	0.016424	positive
		IL-8	IL-12p70	0.180162	0.0101071	0.016424	positive
		IL-1β	IL-17A	0.178677	0.0107542	0.0171189	positive
		TNF-α	IL-17A	0.177092	0.0114843	0.0179156	positive
		TNF-α	MCP-1	0.173613	0.0132428	0.0202537	positive
		MCP-1	IL-17A	0.171819	0.0142387	0.0213581	positive
		IL-8	IL-18	0.166144	0.0178335	0.0262455	positive
		IFN-α2	IL-8	0.163352	0.019875	0.0287083	positive
		IL-1β	IL-8	0.155997	0.0262484	0.037225	positive
		IFN-γ	MCP-1	-0.154956	0.0272786	0.0379952	negative
		IL-17A	IL-23	0.153131	0.0291692	0.0399157	positive
		MCP-1	IL-8	0.146765	0.036663	0.0493054	positive
Correlations were estimated using Spearman rank correlation and adjusted using the Benjamini-Hochberg procedure within the cytokine-cytokine test family.
